# Supplementary material for: TME-NET: an interpretable deep neural network for predicting pan-cancer immune checkpoint inhibitor responses
Source: Brief Bioinform. 2024 Aug 21;25(5):bbae410. doi: 10.1093/bib/bbae410 (PMC11337220; doi:10.1093/bib/bbae410)
Supplement: Supplementary_tables_bbae410 [file supplementary_tables_bbae410.xlsx]

## Sheet: Table S1
Table S1: The average cellular weight for the cellular ablation study
	MDSC	M2 macrophage	Treg	Th2	Th1	Dendritic cell	NK	CD8 Effector	M1 macrophage
ALL	0.270369	0.271034	0.234927	0.223671	0.249876	0.171242	0.20141	0.167728	0.209744
CD8 Effector	0.266748	0.281059	0.232268	0.219925	0.297706	0.206023	0.243148	0	0.253123
Dendritic cell	0.266458	0.277802	0.233506	0.222233	0.298369	0	0.245064	0.201949	0.254619
M1 macrophage	0.266239	0.276578	0.23477	0.222413	0.314083	0.21551	0.257139	0.213269	0
M2 macrophage	0.370781	0	0.322798	0.306421	0.247812	0.171314	0.202579	0.167805	0.21049
MDSC	0	0.345169	0.307243	0.347588	0.171617	0.17249	0.222988	0.237928	0.194977
NK	0.217719	0.214048	0.249192	0.319042	0.278966	0.19717	0	0.312824	0.211039
Th1	0.23919	0.24091	0.239311	0.280589	0	0.231074	0.329028	0.218661	0.221237
Th2	0.294063	0.359816	0.346121	0	0.185726	0.26994	0.171496	0.179953	0.192883
Treg	0.375779	0.324996	0	0.299226	0.236469	0.184908	0.173481	0.214491	0.19065

## Sheet: Table S2
Table S2: The average AUC of the model for the cellular ablation study
	ACC	AUC
ALL	0.761751	0.734189
CD8 Effector	0.762793	0.734382
Dendritic cell	0.760552	0.734139
M1 macrophage	0.761542	0.734052
M2 macrophage	0.761907	0.732909
MDSC	0.751589	0.694045
NK	0.749349	0.708368
Th1	0.756748	0.65323
Th2	0.741949	0.692735
Treg	0.7395	0.690814

## Sheet: Table S3
Table S3: Cellular components and marker genes.
Th1
Secreted	IFNG	IL2	TNF	LTA
Surface	KLRD1	IFNGR1	CXCR3	CXCR6	CCR1	CCR5	IL12RB1	IL18R1	TNFSF11	HAVCR2
transcription factor	STAT1	STAT4	TBX21
Th2
Secreted	AREG	IL4	IL5	IL9	IL10	IL13	IL21
Surface	CXCR4	CCR4	CCR8	PTGDR2	HAVCR1	IL17RB	IL1RL1
transcription factor	BATF	GATA3	IRF4	STAT6
Th17
Secreted	CSF2	IL17A	IL17F	IL17C	IL22	IL26
Surface	IL1R1	KLRB1	CCR4	CCR6	IL21R	IL12RB1
transcription factor	AHR	BATF	MAF	NFKBIZ	IRF4	RORA	RORC	STAT3
Tfh
Secreted	IL21
Surface	CXCR3	CXCR5	ICOS	PDCD1
transcription factor	BATF	BCL6	MAF	IRF4	STAT3
Treg
Secreted	IL10	TGFB1
Surface	ISG20	ENTPD1	NT5E	CD101	IL1R1	IL1R2	TNFRSF9	CTLA4	TNFRSF18	VPS53	TIGIT
transcription factor	REL	PRSS33	TNF	IKZF2	STAT5B
CD8 Effector
Secreted	CCL3	CCL4	CCL5	GZMA	GZMB	GZMK	IFNG	IL2	PRF1	TNF
Surface	IL2RA	CD69	TNFRSF8	IL2RB	TNFRSF9	TNFRSF4	LAG3	BTLA	ICOS	PDCD1	HAVCR2	KLRG1
transcription factor	TBX21
Dendritic cell
Secreted	IDO1	IL1B	IL6	CXCL8	MAST2	IL15	IL23A
Surface	CD1B	CD1C	ITGAX	CD14	CD40	ITGA4	THBD	SIRPA	CCR7	LY75	CD207	MRC1	PDCD1LG2	TLR2	TLR4	CLEC7A	CLEC9A
transcription factor	FLT3	TLR9	FLT3
Plasmacytoid dendritic cell
Secreted	IFNA1	IFNB1
Surface	LILRA4	IL3RA	TLR3	CLEC4C	NRP1	CLEC9A
transcription factor	TLR7	TLR9	TCF4	IRF8
M1 macrophage
Secreted	IDO1	IFNG	IL1A	IL1B	IL6	MAST2	IL23A
Surface	FCGR3A	FCGR2A	FCGR1A	CD80	CD86	HLA-DRB1
transcription factor	CD68	IRF5	STAT1
M2 macrophage
Secreted	ARG1	IL10	TGFB1
Surface	CSF1R	CD163	MSR1	MRC1	CD209	CLEC7A	FCER1A	MERTK	VSIG4
transcription factor	IRF4	STAT6
Neutrophil
Secreted	PI3	LTF	IL6	MAST2	TNF	IL1A	IL1B
Surface	MME	FUT4	CD24	CR1	SPN	CEACAM1	CEACAM8	CEACAM6	CEACAM3	FCAR	CD93	NECTIN2	CSF3R	CSF2RA	BST1	CD177	CXCR1	TLR2	TLR4	TLR6	S100A8
transcription factor	TLR1	TLR9
Mast
Secreted	CST5	HNMT	TNF	IL4	TGFB1	NGF
Surface	CD9	FUT4	CD24	CR1	SPN	FCGR1A	CSF2RA	KIT	IL3RA	IL5RA	IL6R	FCER1A	IL33
Basophil
Secreted	IL4	IL13	HNMT	CCL3
Surface	CD9	ITGAL	ANPEP	FCGR3A	ISG20	CD33	CD38	SPN	C5AR1	IL3RA	IL5RA	CD40LG	CCR2	ENPP3	TLR2	TLR4	TLR6	PTGDR2	FCER1A
transcription factor	CEBPA	TLR1	TLR9	GATA2
Eosinophil
Secreted	MBP	RNASE2	EPX
Surface	CD9	FUT4	CD24	CR1	SPN	FCGR1A	CSF2RA	IL3RA	IL5RA	IL6R	CCR3	CD244	FCER1A
NK
Secreted	GNLY	GZMA	GZMB	GZMK	GZMM	IFNG	IL10	PRF1	TNF
Surface	ITGAM	FCGR3A	NCAM1	CD69	KLRD1	IL2RB	KLRB1	CD244	CD226	KLRK1	NCR1	NCR2	NCR3	KLRG1	TIGIT
transcription factor	NFIL3	EOMES	GATA3	ID2	RUNX1	TBX21	TOX
ILC1
Secreted	CCL3	IFNG
Surface	NCAM1	ITGAE	CXCR3	NCR1	NCR2	NCR3	LIN37
transcription factor	ID2	TBX21
ILC2
Secreted	IL4	IL5	IL9	IL13	AREG
Surface	ISG20	PTPRC	KIT	IL7R	KLRB1	CXCR4	CXCR6	CCR9	ICOS	PTGDR2	IL17RB	IL1RL1	LIN37	CRLF2
transcription factor	ARG1	GATA3	GFI1	ID2	RORA	TCF7
ILC3
Secreted	IL17A	IL17F	IL22
Surface	NCAM1	KIT	IL7R	NCR1	NCR2	NCR3	IL23R	LIN37
transcription factor	AHR	ID2	RORC	TBX21	TCF7
γδ T cell
Secreted	CSF2	GZMB	IL4	IL5	IL17A	PRF1	IFNG	TNF
Surface	CD5	FCGR3A	CD27	CD28	NCAM1	B3GAT1	SELL	CD69	LAMP1	KLRK1	PTPRC	CD70
NKT
Secreted	IL4	IL10	IL13	INFG	TNF
Surface	CD4	CD8A	FCGR3A	NCAM1	CD69	CD160	TRAV24
transcription factor	ZBTB16	ID2
MDSC
Secreted	ARG1	TGFB1	IL10	TGFB1	NOS2	IL6
Surface	CEACAM8	FUT4	ITGAM	CD33	HLA-DRB1	HLA-DRA	HLA-DRB5
transcription factor	STAT3	NFKB1	HIF1A
